# Supplementary material for: Polymorphisms in Human IL4, IL10, and TNF Genes Are Associated with an Increased Risk of Developing NSAID-Exacerbated Respiratory Disease
Source: Genes (Basel). 2022 Mar 28;13(4):605. doi: 10.3390/genes13040605 (PMC9031626; doi:10.3390/genes13040605)
Supplement: Supplementary file 1 [file genes-13-00605-s001.zip]

Archive with 1 entries (1 files):
- genes-1639123-supplementary.pdf
